# Supplementary material for: Data for electricity consumption, thermo-physical characteristics of residential buildings in Tehran
Source: Data Brief. 2022 Jan 8;40:107813. doi: 10.1016/j.dib.2022.107813 (PMC8761682; doi:10.1016/j.dib.2022.107813)
Supplement: Supplementary file 1 [file mmc1.xlsx]

## Sheet: Physical_Characteristics
Building number	number_of_floors	your_municipal_district	building_yard_morphology	electricity_bill_id	construction_date	unit_floor_number	unit_area	windows_morphology	N_WWR_in_unit	E_WWR_in_unit	S_WWR_in_unit	W_WWR_in_unit	windows_material	cooling_system	heating_system
1	5or6	1	2	9902028004121	2000s	3	300-330	10	70	0	70	0	double_glazed_UPVC	fancoil_with_chiller	others
2	5or6	4	2	9112056804124	1990s	2	90-120	19	30	0	40	0	single_glazed_metal_frame	water_cooler	radiator
3	3or4	3	2	9548401204120	2000s	3	120-150	18	30	0	40	30	others	water_cooler	radiator
4	5or6	3	2	9105686004120	1990s	2	60-90	7	0	0	70	40	single_glazed_metal_frame	water_cooler	radiator
5	5or6	5	2	9504191904126	2000s	3	180-210	10	30	0	60	0	others	water_cooler	radiator
6	3or4	3	2	9093464004123	1990s	4	90-120	10	30	0	60	0	double_glazed_UPVC	water_cooler	radiator
7	1or2	6	3	9249155204126	1990s	2	150-180	19	50	0	0	0	single_glazed_metal_frame	water_cooler	radiator
8	5or6	2	2	9116916204125	1990s	2	120-150	4	40	20	80	0	single_glazed_metal_frame	water_cooler	radiator
9	5or6	2	3	9410241604124	2000s	4	60-90	15	0	30	0	40	single_glazed_metal_frame	water_cooler	radiator
10	5or6	2	2	9671955904120	2010s	2	60-90	19	15	0	0	0	double_glazed_UPVC	water_cooler	radiator
11	5or6	5	2	9974205104124	2010s	2	90-120	10	90	0	30	0	double_glazed_UPVC	water_cooler	local_fancoil
12	5or6	12	2	9066019504127	1990s	1	60-90	19	50	0	0	0	single_glazed_metal_frame	water_cooler	radiator
13	5or6	2	2	9975425604124	2010s	2	60-90	17	0	0	80	0	double_glazed_UPVC	fancoil_with_chiller	central_fancoil
14	3or4	4	2	9138670604122	1990s	2	60-90	10	60	0	45	0	single_glazed_metal_frame	water_cooler	heater
15	3or4	10	2	9041680804126	1990s	3	30-60	7	0	0	60	30	single_glazed_metal_frame	water_cooler	heater
16	5or6	6	3	9436894904122	2000s	2	90-120	10	0	0	50	0	single_glazed_metal_frame	water_cooler	radiator
17	3or4	5	2	9491335104125	2000s	1	90-120	3	0	10	30	10	single_glazed_metal_frame	split_unit	radiator
18	5or6	4	2	9171017304129	2010s	5	60-90	13	0	0	90	0	double_glazed_UPVC	water_cooler	local_fancoil
19	7or8	8	2	9973029904120	2010s	5	60-90	11	25	25	0	25	double_glazed_UPVC	split_unit	local_fancoil
20	3or4	5	1	9374349304120	1990s	1	120-150	10	40	0	40	0	single_glazed_metal_frame	water_cooler	radiator
21	3or4	7	2	9068835104121	till1980s	2	120-150	4	40	20	40	0	single_glazed_metal_frame	water_cooler	radiator
22	7or8	6	5	9006170904126	1990s	2	60-90	5	5	15	0	30	single_glazed_metal_frame	fancoil_with_chiller	central_fancoil
23	5or6	3	2	9442692704121	2000s	2	120-150	7	0	0	50	40	double_glazed_UPVC	water_cooler	radiator
24	3or4	11	6	9228017404125	1990s	3	150-180	4	40	20	50	0	single_glazed_wooden_frame	water_cooler	radiator
25	11or12	2	10	9532090404126	2000s	6	150-180	10	40	0	40	0	double_glazed_UPVC	split_unit	central_fancoil
26	3or4	8	3	9096898004120	1980s	2	60-90	8	0	20	50	20	single_glazed_metal_frame	water_cooler	heater
27	5or6	5	2	9429726204127	2000s	5	120-150	2	20	20	50	0	single_glazed_metal_frame	water_cooler	radiator
28	3or4	11	1	9141523704120	till1980s	3	60-90	14	50	0	0	0	single_glazed_metal_frame	water_cooler	heater
29	11or12	5	2	9179202904125	1990s	6	60-90	13	0	0	40	0	others	fancoil_with_chiller	central_fancoil
30	1or2	1	3	9021758304124	1980s	1	90-120	10	70	0	70	0	single_glazed_metal_frame	water_cooler	radiator
31	5or6	10	2	9657185204121	2010s	3	30-60	10	30	0	25	0	double_glazed_UPVC	water_cooler	heater
32	5or6	4	2	9673570004120	2010s	2	90-120	13	0	0	80	0	single_glazed_metal_frame	water_cooler	local_fancoil
33	5or6	4	5	9521579104123	2000s	1	90-120	10	20	0	80	0	double_glazed_UPVC	water_cooler	radiator
34	5or6	5	3	9048396004122	1990s	4	60-90	10	70	0	40	0	single_glazed_metal_frame	water_cooler	radiator
35	5or6	2	2	9411826704120	2000s	3	90-120	10	10	0	80	0	single_glazed_metal_frame	water_cooler	radiator
36	1or2	2	2	9647220204126	2000s	4	90-120	10	60	0	70	0	double_glazed_UPVC	split_unit	local_fancoil
37	5or6	2	3	9394725204125	2000s	3	150-180	10	60	0	80	0	double_glazed_UPVC	fancoil_with_chiller	central_fancoil
38	3or4	5	2	9217301704129	1990s	3	90-120	10	40	0	60	0	single_glazed_metal_frame	water_cooler	radiator
39	5or6	11	2	9640834204128	2000s	5	90-120	7	0	0	45	60	single_glazed_metal_frame	water_cooler	local_fancoil
40	5or6	6	2	9045259104129	1980s	1	120-150	10	15	0	80	0	double_glazed_UPVC	split_unit	local_fancoil
41	11or12	1	1	9636611504122	2010s	11	90-120	8	0	15	60	0	double_glazed_UPVC	fancoil_with_chiller	central_fancoil
42	1or2	3	2	9241427404129	till1980s	2	90-120	7	0	0	50	25	single_glazed_metal_frame	water_cooler	radiator
43	3or4	10	2	9216043404127	1990s	2	30-60	10	15	0	20	0	single_glazed_metal_frame	water_cooler	radiator
44	3or4	3	3	9193110404129	till1980s	1	120-150	10	50	0	50	0	single_glazed_metal_frame	water_cooler	radiator
45	3or4	5	2	9154430504126	till1980s	3	120-150	10	30	0	100	0	single_glazed_metal_frame	water_cooler	radiator
46	3or4	3	5	9390739504126	2000s	1	60-90	5	0	20	5	15	double_glazed_UPVC	water_cooler	radiator
47	3or4	3	5	9223676804120	2000s	2	60-90	5	0	20	5	15	double_glazed_UPVC	water_cooler	radiator
48	3or4	3	5	9390739304127	2000s	3	60-90	5	0	20	5	15	double_glazed_UPVC	water_cooler	radiator
49	3or4	3	5	9390739404121	2000s	4	60-90	5	0	20	5	15	double_glazed_UPVC	water_cooler	radiator
50	5or6	3	2	9149459204128	1990s	1	150-180	13	0	0	50	0	single_glazed_wooden_frame	water_cooler	radiator
51	5or6	3	2	9105987904126	1990s	4	150-180	13	0	0	50	0	single_glazed_wooden_frame	water_cooler	radiator
52	3or4	3	3	9161556204124	1990s	1	150-180	10	50	0	40	0	single_glazed_metal_frame	water_cooler	radiator
53	3or4	3	3	9161556304129	1990s	2	150-180	10	50	0	40	0	single_glazed_metal_frame	water_cooler	radiator
54	3or4	3	3	9161556104120	1990s	3	150-180	10	50	0	40	0	single_glazed_metal_frame	water_cooler	radiator
55	3or4	3	3	9161556004125	1990s	4	150-180	10	50	0	40	0	single_glazed_metal_frame	water_cooler	radiator
56	5or6	4	3	9410118804127	2000s	1	150-180	15	30	0	0	0	double_glazed_UPVC	water_cooler	radiator
57	5or6	2	2	9219763604122	1980s	4	210-240	2	40	0	50	40	double_glazed_UPVC	others	others
58	5or6	5	3	9637665404120	2000s	2	120-150	10	20	0	50	0	double_glazed_UPVC	water_cooler	radiator
59	5or6	5	3	9464327504125	2000s	1	60-90	15	0	0	40	0	single_glazed_metal_frame	water_cooler	radiator
60	5or6	8	2	9242380504126	1980s	5	90-120	10	50	0	50	0	single_glazed_metal_frame	water_cooler	local_fancoil
61	1or2	4	2	9181833304124	till1980s	1	120-150	10	90	0	80	0	single_glazed_metal_frame	water_cooler	local_fancoil
62	3or4	7	7	9247806204127	1990s	4	60-90	10	10	0	70	0	single_glazed_metal_frame	water_cooler	radiator
63	5or6	4	3	9964054404125	2010s	3	90-120	12	0	0	0	75	double_glazed_UPVC	water_cooler	local_fancoil
64	13or14	1	2	9963888604125	2010s	7		6	40	0	0	20	double_glazed_UPVC	fancoil_with_chiller	local_fancoil
65	5or6	5	2	9429843704122	2000s	5	120-150	10	60	0	70	0	single_glazed_metal_frame	water_cooler	radiator
66	1or2	2	2	9182802904120	2010s	1	120-150	10	50	0	50	0	double_glazed_UPVC	others	others
67	5or6	6	2	9045207604123	1980s	1	120-150	7	0	0	70	60	double_glazed_UPVC	fancoil_with_chiller	central_fancoil
68	5or6	3	2	9952435404123	2010s	5	90-120	8	0	70	50	0	others	split_unit	central_fancoil
69	7or8	1	2	9226248004127	1990s	3	90-120	7	0	0	50	20	double_glazed_UPVC
70	3or4	1	2	9151957704124	1990s	4	90-120	7	0	0	50	20	single_glazed_metal_frame	water_cooler	radiator
71	3or4	6	3	9538683004122	2000s	2	60-90	10	40	0	50	0	others	water_cooler	radiator
72	3or4	6	2	9225600504120	1990s	1	120-150	10	30	0	20	0	double_glazed_UPVC	water_cooler	local_fancoil
73	5or6	5	2	9574436804120	2000s	3	90-120	10	30	0	80	0	double_glazed_UPVC	water_cooler	local_fancoil
74	5or6	12	2	9209069904121	1990s	5	30-60	10	60	0	30	0	double_glazed_UPVC	split_unit	radiator
75	3or4	17	2	9220545204129	1980s	2	60-90	10	20	0	45	0	single_glazed_metal_frame	water_cooler	radiator
76	3or4	3	2	9186890504123	1990s		60-90	8	0	70	80	0	double_glazed_UPVC	water_cooler	radiator
77	3or4	6	3	9119940204127	1990s	3	60-90	10	25	0	75	0	single_glazed_metal_frame	water_cooler	radiator
78	5or6	4	5	9521579104123	2000s	1	90-120	10	20	0	80	0	double_glazed_UPVC	water_cooler	radiator
79	7or8	1	10	9460015804126	2010s	3	150-180	10	20	0	20	0	others	water_cooler	others
80	3or4	21	12	9095025404126	1990s	4	150-180	10	70	0	50	0	single_glazed_metal_frame	water_cooler	others
81	5or6	5	2	9650604004125	2010s	4	120-150	10	80	0	70	0	double_glazed_UPVC	water_cooler	others
82	5or6	14	1	9040858104127	1980s	4	120-150	10	80	0	80	0	double_glazed_UPVC	split_unit	heater
83	5or6	5	2	9967215104126	2010s	5	120-150	10	30	0	60	0	double_glazed_UPVC	split_unit	radiator
84	3or4	6	2	9176050104129	till1980s	2	120-150	10	60	0	70	0	single_glazed_metal_frame	water_cooler	heater
85	5or6	19	8	9254220004125	2010s	6	120-150	6	60	0	0	10	double_glazed_UPVC	water_cooler	radiator
86	5or6	6	2	9006299104126	till1980s	4	90-120	13	0	0	60	0	double_glazed_UPVC	water_cooler	radiator
87	3or4	6	2	9599568704128	2000s	3	120-150	10	50	0	50	0	double_glazed_UPVC	water_cooler	radiator
88	9or10	1	2	9679572904127	2010s		120-150	5	50	40	0	10	double_glazed_UPVC	fancoil_with_chiller	central_fancoil
89	5or6	8	1	9678020304129	2010s	5	60-90	10	60	0	40	0	double_glazed_UPVC	water_cooler	local_fancoil
90	5or6	6	2	9219522204123	till1980s	2	120-150	13	0	0	50	0	double_glazed_UPVC	water_cooler	radiator
91	9or10	1	12	9405950704120	2000s	6	150-180	13	0	0	80	5	double_glazed_UPVC	fancoil_with_chiller	central_fancoil
92	5or6	5	2	9191702404129	1990s	4	60-90	2	20	0	10	10	single_glazed_metal_frame	water_cooler	radiator
93	3or4	8	2	9226863804125	1980s	1	90-120	10	30	0	30	0	single_glazed_metal_frame	water_cooler	radiator
94	5or6	2	3	9672772904127	2010s	3	90-120	10	50	0	65	0	double_glazed_UPVC	water_cooler	central_fancoil
95	3or4	10	1	9950157604121	2010s	2	60-90	10	50	0	20	0	double_glazed_UPVC	water_cooler	central_fancoil
96	9or10	2	1	9718731904120	2010s	6	120-150	9	80	10	0	0	others	fancoil_with_chiller	central_fancoil
97	13or14	1	2	9963888604125	2010s	6		6	50	0	0	20	double_glazed_UPVC	fancoil_with_chiller	radiator
98	19or20	22	12	9672889804123	2010s	6	120-150	15	50	0	0	0	double_glazed_UPVC	fancoil_with_chiller	central_fancoil
99	5or6	21	1	9082652204120	2000s	2	60-90	15	0	40	0	40	double_glazed_UPVC	water_cooler	radiator
100	5or6	3	3	9903092204122	2010s	2	120-150	11		40		40	double_glazed_UPVC	fancoil_with_chiller	central_fancoil

## Sheet: Usage_History
Building number	Time_Stamps	Mean_Monthly_Consumption(kwh)
1	2020-11-01	2332.22
	2020-10-01	2332.22
	2020-09-01	2022.86
	2020-08-01	2022.86
	2020-07-01	2689.34
	2020-06-01	2689.34
	2020-05-01	3333.43
	2020-04-01	2647.31
	2020-03-01	2647.31
	2020-02-01	2647.31
	2020-01-01	2370
	2019-12-01	2370
	2019-11-01	2649.68
	2019-10-01	2649.68
	2019-09-01	2560.17
	2019-08-01	2560.17
	2019-07-01	1947.05
	2019-06-01	1947.05
	2019-05-01	2561.63
	2019-04-01	2561.63
	2019-03-01	3183.56
	2019-02-01	3183.56
	2019-01-01	2520
	2018-12-01	2520
	2018-11-01	2693.57
	2018-10-01	2693.57
	2018-09-01	2572.63
	2018-08-01	2572.63
	2018-07-01	2149.84
	2018-06-01	2149.84
	2018-05-01	2678.41
	2018-04-01	2678.41
	2018-03-01	3025.18
	2018-02-01	3025.18
	2018-01-01	3390
	2017-12-01	3390
	2017-11-01	3034.82
	2017-10-01	3034.82
	2017-09-01	2349.82
	2017-08-01	2349.82
	2017-07-01	2140.86
	2017-06-01	2140.86
	2017-05-01	1984.64
	2017-04-01	1984.64
	2017-03-01	2436.88
	2017-02-01	2436.88
	2017-01-01	2329.29
	2016-12-01	2329.29
	2016-11-01	2036.25
	2016-10-01	2036.25
	2016-09-01	2008.42
	2016-08-01	2008.42
	2016-07-01	1316.61
	2016-06-01	1316.61
	2016-05-01	1459.88
	2016-04-01	1459.88
	2016-03-01	2061.52
	2016-02-01	2061.52
	2016-01-01	1904.24
	2015-12-01	1904.24
	2015-11-01	1375.71
	2015-10-01	1375.71
	2015-09-01	897.32
	2015-08-01	897.32
	2015-07-01	971.61
	2015-06-01	971.61
	2015-05-01	1281.88
	2015-04-01	1281.88
	2015-03-01	1588.09
	2015-02-01	1588.09
	2015-01-01	1602
	2014-12-01	1602
	2014-11-01	1354.92
	2014-10-01	1354.92
	2014-09-01	1047.37
	2014-08-01	1047.37
	2014-07-01	1490.16
	2014-06-01	1490.16
	2014-05-01	2125.06
	2014-04-01	2125.06
	2014-03-01	3304.04
	2014-02-01	3304.04
	2014-01-01	2874.49
	2013-12-01	2874.49
	2013-11-01	1620.51
	2013-10-01	1620.51
	2013-09-01	1109
	2013-08-01	1109
	2013-07-01	1543.33
	2013-06-01	1543.33
	2013-05-01	2005.95
	2013-04-01	2005.95
	2013-03-01	2735.36
	2013-02-01	2735.36
	2013-01-01	2777.65
	2012-12-01	2777.65
	2012-11-01	1730.16
	2012-10-01	1730.16
	2012-09-01	1192.26
	2012-08-01	1192.26
	2012-07-01	1222.74
	2012-06-01	1222.74
	2012-05-01	1477.95
	2012-04-01	2002.38
	2012-03-01	2002.38
	2012-02-01	3237.56
	2012-01-01	3237.56
	2011-12-01	3780.53
	2011-11-01	3780.53
	2011-10-01	3063.38
	2011-09-01	3063.38
	2011-08-01	2760.96
	2011-07-01	2760.96
	2011-06-01	2572.22
	2011-05-01	4103.47
	2011-04-01	4103.47
	2011-03-01	3660
	2011-02-01	5410.8
	2011-01-01	4665
	2010-12-01	2349.41
2	2020-12-01	243.33
	2020-11-01	243.33
	2020-10-01	277.5
	2020-09-01	277.5
	2020-08-01	425.29
	2020-07-01	425.29
	2020-06-01	343.73
	2020-05-01	236.71
	2020-04-01	236.71
	2020-03-01	236.71
	2020-02-01	219.5
	2020-01-01	219.5
	2019-12-01	211.55
	2019-11-01	211.55
	2019-10-01	251.9
	2019-09-01	251.9
	2019-08-01	378.89
	2019-07-01	408.62
	2019-06-01	374.35
	2019-05-01	282.86
	2019-04-01	253.1
	2019-03-01	253.1
	2019-02-01	275.09
	2019-01-01	275.09
	2018-12-01	269.46
	2018-11-01	269.46
	2018-10-01	335.45
	2018-09-01	335.45
	2018-08-01	487.5
	2018-07-01	487.5
	2018-06-01	352.62
	2018-05-01	352.62
	2018-04-01	322.5
	2018-03-01	322.5
	2018-02-01	266.73
	2018-01-01	266.73
	2017-12-01	260.53
	2017-11-01	260.53
	2017-10-01	341.5
	2017-09-01	341.5
	2017-08-01	622.35
	2017-07-01	622.35
	2017-06-01	574.5
	2017-05-01	574.5
	2017-04-01	463.87
	2017-03-01	463.87
	2017-02-01	463.87
	2017-01-01	448.36
	2016-12-01	448.36
	2016-11-01	451.61
	2016-10-01	451.61
	2016-09-01	598.95
	2016-08-01	598.95
	2016-07-01	668.71
	2016-06-01	668.71
	2016-05-01	531.36
	2016-04-01	466.85
	2016-03-01	466.85
	2016-02-01	466.85
	2016-01-01	453.62
	2015-12-01	453.62
	2015-11-01	499.29
	2015-10-01	499.29
	2015-09-01	594.74
	2015-08-01	594.74
	2015-07-01	638.23
	2015-06-01	638.23
	2015-05-01	502.24
	2015-04-01	442
	2015-03-01	442
	2015-02-01	442
	2015-01-01	419.39
	2014-12-01	419.39
	2014-11-01	410.34
	2014-10-01	410.34
	2014-09-01	532.88
	2014-08-01	563.91
	2014-07-01	563.91
	2014-06-01	563.91
	2014-05-01	362.07
	2014-04-01	297.63
	2014-03-01	297.63
	2014-02-01	297.63
	2014-01-01	295.2
	2013-12-01	295.2
	2013-11-01	368
	2013-10-01	368
	2013-09-01	560.34
	2013-08-01	560.34
	2013-07-01	624.76
	2013-06-01	624.76
	2013-05-01	379.47
	2013-04-01	382
	2013-03-01	382
	2013-02-01	382
	2013-01-01	355.8
	2012-12-01	355.8
	2012-11-01	367.74
	2012-10-01	367.74
	2012-09-01	560.32
	2012-08-01	560.32
	2012-07-01	569.03
	2012-06-01	569.03
	2012-05-01	339.18
	2012-04-01	228.59
	2012-03-01	228.59
	2012-02-01	228.59
	2012-01-01	219.79
	2011-12-01	214.06
	2011-11-01	214.06
	2011-10-01	284.51
	2011-09-01	284.51
	2011-08-01	378.19
	2011-07-01	378.19
	2011-06-01	261.34
	2011-05-01	261.34
	2011-04-01	226.84
	2011-03-01	226.84
	2011-02-01	251.89
	2011-01-01	251.89
	2010-12-01	218.94
	2010-11-01	218.94
	2010-10-01	293
	2010-09-01	293
	2010-08-01	360
	2010-07-01	360
	2010-06-01	279.62
	2010-05-01	279.62
	2010-04-01	230
	2010-03-01	230
	2010-02-01	230
	2010-01-01	228.98
	2009-12-01	248.14
	2009-11-01	248.14
	2009-10-01	291.64
	2009-09-01	291.64
	2009-08-01	404.53
	2009-07-01	404.53
	2009-06-01	307.37
	2009-05-01	307.37
	2009-04-01	287.39
	2009-03-01	287.39
	2009-02-01	263.68
	2009-01-01	263.68
	2008-12-01	325.26
	2008-11-01	325.26
	2008-10-01	371.91
	2008-09-01	371.91
	2008-08-01	447.37
	2008-07-01	447.37
	2008-06-01	372.71
	2008-05-01	372.71
	2008-04-01	296.91
	2008-03-01	296.91
3	2020-11-01	250.71
	2020-10-01	250.71
	2020-09-01	303.75
	2020-08-01	303.75
	2020-07-01	311.11
	2020-06-01	311.11
	2020-05-01	260.14
	2020-04-01	260.14
	2020-03-01	252.79
	2020-02-01	252.79
	2020-01-01	252.86
	2019-12-01	252.86
	2019-11-01	247.97
	2019-10-01	247.97
	2019-09-01	282.22
	2019-08-01	402.86
	2019-07-01	285.24
	2019-06-01	285.24
	2019-05-01	266.02
	2019-04-01	266.02
	2019-03-01	266.02
	2019-02-01	256.07
	2019-01-01	256.07
	2018-12-01	258.21
	2018-11-01	255
	2018-10-01	255
	2018-09-01	376.36
	2018-08-01	376.36
	2018-07-01	318.81
	2018-06-01	318.81
	2018-05-01	252.96
	2018-04-01	252.96
	2018-03-01	252.96
	2018-02-01	261.72
	2018-01-01	261.72
	2017-12-01	256.84
	2017-11-01	256.84
	2017-10-01	256.07
	2017-09-01	343.39
	2017-08-01	343.39
	2017-07-01	342.11
	2017-06-01	342.11
	2017-05-01	271.67
	2017-04-01	271.67
	2017-03-01	271.67
	2017-02-01	314.72
	2017-01-01	314.72
	2016-12-01	315.28
	2016-11-01	320.17
	2016-10-01	320.17
	2016-09-01	442.62
	2016-08-01	442.62
	2016-07-01	380.66
	2016-06-01	380.66
	2016-05-01	335.85
	2016-04-01	335.85
	2016-03-01	335.85
	2016-02-01	343.27
	2016-01-01	343.27
	2015-12-01	360
	2015-11-01	360
	2015-10-01	354.21
	2015-09-01	464.52
	2015-08-01	464.52
	2015-07-01	454.66
	2015-06-01	454.66
	2015-05-01	350.85
	2015-04-01	350.85
	2015-03-01	350.85
	2015-02-01	350
	2015-01-01	439.5
	2014-12-01	184.55
	2014-11-01	323.81
	2014-10-01	323.81
	2014-09-01	428.1
	2014-08-01	428.1
	2014-07-01	292.88
	2014-06-01	292.88
	2014-05-01	222.59
	2014-04-01	222.59
	2014-03-01	222.59
	2014-02-01	191.4
	2014-01-01	191.4
	2013-12-01	189.44
	2013-11-01	263.79
	2013-10-01	263.79
	2013-09-01	390
	2013-08-01	390
	2013-07-01	295.93
	2013-06-01	295.93
	2013-05-01	263.41
	2013-04-01	263.41
	2013-03-01	263.41
	2013-02-01	220.2
	2013-01-01	220.2
	2012-12-01	178.36
	2012-11-01	189
	2012-10-01	189
	2012-09-01	285.5
	2012-08-01	285.5
	2012-07-01	227.8
	2012-06-01	227.8
	2012-05-01	151.85
	2012-04-01	151.85
	2012-03-01	151.85
	2012-02-01	151.85
	2012-01-01	153.6
	2011-12-01	153.6
	2011-11-01	183.62
	2011-10-01	183.62
	2011-09-01	235.71
	2011-08-01	235.71
	2011-07-01	282.38
	2011-06-01	282.38
	2011-05-01	194.37
	2011-04-01	158.45
	2011-03-01	158.45
	2011-02-01	158.45
	2011-01-01	127.25
	2010-12-01	127.25
	2010-11-01	170.68
	2010-10-01	170.68
	2010-09-01	210.53
	2010-08-01	272.17
	2010-07-01	272.17
	2010-06-01	272.17
	2010-05-01	155.51
	2010-04-01	123.16
	2010-03-01	123.16
	2010-02-01	123.16
	2010-01-01	115.09
	2009-12-01	115.09
	2009-11-01	151.53
	2009-10-01	151.53
	2009-09-01	237.93
	2009-08-01	221.82
	2009-07-01	221.82
	2009-06-01	221.82
	2009-05-01	156.96
	2009-04-01	132.17
	2009-03-01	132.17
	2009-02-01	132.17
	2009-01-01	105.25
	2008-12-01	105.25
	2008-11-01	152.78
	2008-10-01	202.61
	2008-09-01	202.61
	2008-08-01	202.61
	2008-07-01	204.59
	2008-06-01	204.59
	2008-05-01	196.67
	2008-04-01	149.13
	2008-03-01	149.13
	2008-02-01	149.13
	2008-01-01	184.29
	2007-12-01	184.29
	2007-11-01	312.86
4	2020-11-01	143.71
	2020-10-01	143.71
	2020-09-01	200.36
	2020-08-01	200.36
	2020-07-01	193.2
	2020-06-01	131.38
	2020-05-01	131.38
	2020-04-01	117.24
	2020-03-01	117.24
	2020-02-01	117.24
	2020-01-01	102.63
	2019-12-01	106.23
	2019-11-01	106.23
	2019-10-01	153.33
	2019-09-01	153.33
	2019-08-01	153.33
	2019-07-01	178.93
	2019-06-01	112.63
	2019-05-01	112.63
	2019-04-01	108
	2019-03-01	108
	2019-02-01	108
	2019-01-01	103.89
	2018-12-01	103.89
	2018-11-01	96.55
	2018-10-01	96.55
	2018-09-01	151.07
	2018-08-01	172.11
	2018-07-01	172.11
	2018-06-01	113.11
	2018-05-01	113.11
	2018-04-01	127.04
	2018-03-01	127.04
	2018-02-01	127.04
	2018-01-01	107.14
	2017-12-01	107.14
	2017-11-01	76.27
	2017-10-01	76.27
	2017-09-01	77.88
	2017-08-01	4.74
	2017-07-01	4.74
	2017-06-01	9.15
	2017-05-01	9.15
	2017-04-01	1.55
	2017-03-01	1.55
	2017-02-01	20.59
	2017-01-01	20.59
	2016-12-01	43.89
	2016-11-01	43.89
	2016-10-01	2.11
	2016-09-01	2.11
	2016-08-01	247.26
	2016-07-01	247.26
	2016-06-01	269.02
	2016-05-01	188.35
	2016-04-01	188.35
	2016-03-01	188.35
	2016-02-01	172.08
	2016-01-01	172.08
	2015-12-01	176.6
	2015-11-01	176.6
	2015-10-01	215.26
	2015-09-01	215.26
	2015-08-01	285.97
	2015-07-01	285.97
	2015-06-01	251.5
	2015-05-01	186
	2015-04-01	186
	2015-03-01	186
	2015-02-01	171.52
	2015-01-01	171.52
	2014-12-01	175.38
	2014-11-01	192.86
	2014-10-01	192.86
	2014-09-01	267.14
	2014-08-01	267.14
	2014-07-01	273.44
	2014-06-01	273.44
	2014-05-01	278.73
	2014-04-01	278.73
	2014-03-01	278.73
	2014-02-01	312
	2014-01-01	312
	2013-12-01	238.89
	2013-11-01	238.89
	2013-10-01	239.48
	2013-09-01	293.71
	2013-08-01	293.71
	2013-07-01	256.72
	2013-06-01	256.72
	2013-05-01	207.07
	2013-04-01	207.07
	2013-03-01	207.07
	2013-02-01	211.84
	2013-01-01	211.84
	2012-12-01	236.32
	2012-11-01	236.32
	2012-10-01	227.54
	2012-09-01	227.54
	2012-08-01	353.89
	2012-07-01	353.89
	2012-06-01	266.84
	2012-05-01	223.33
	2012-04-01	223.33
	2012-03-01	223.33
	2012-02-01	223.33
	2012-01-01	229.59
	2011-12-01	228.5
	2011-11-01	228.5
	2011-10-01	263.6
	2011-09-01	263.6
	2011-08-01	292.13
	2011-07-01	292.13
	2011-06-01	181.13
	2011-05-01	181.13
	2011-04-01	118.75
	2011-03-01	118.75
	2011-02-01	95.26
	2011-01-01	95.26
	2010-12-01	121.55
	2010-11-01	121.55
	2010-10-01	154
	2010-09-01	154
	2010-08-01	180.92
	2010-07-01	180.92
	2010-06-01	175.47
	2010-05-01	175.47
	2010-04-01	229.23
	2010-03-01	229.23
	2010-02-01	229.23
	2010-01-01	220.41
	2009-12-01	200.34
	2009-11-01	200.34
	2009-10-01	240.49
	2009-09-01	240.49
	2009-08-01	261.09
	2009-07-01	261.09
	2009-06-01	198.42
	2009-05-01	198.42
	2009-04-01	209.14
	2009-03-01	209.14
	2009-02-01	203.04
	2009-01-01	203.04
	2008-12-01	213.05
	2008-11-01	213.05
	2008-10-01	262.27
	2008-09-01	262.27
	2008-08-01	295.79
	2008-07-01	295.79
	2008-06-01	241.53
	2008-05-01	241.53
	2008-04-01	216.96
	2008-03-01	216.96
	2008-02-01	194.44
	2008-01-01	194.44
	2007-12-01	210.5
	2007-11-01	210.5
	2007-10-01	246.1
	2007-09-01	246.1
	2007-08-01	284.09
	2007-07-01	284.09
	2007-06-01	207.41
	2007-05-01	207.41
	2007-04-01	214.15
	2007-03-01	214.15
	2007-02-01	225.76
	2007-01-01	225.76
	2006-12-01	226.94
	2006-11-01	226.94
	2006-10-01	274.29
	2006-09-01	274.29
	2006-08-01	317.37
	2006-07-01	317.37
	2006-06-01	216.55
	2006-05-01	216.55
	2006-04-01	214.03
	2006-03-01	214.03
	2006-02-01	193.68
	2006-01-01	193.68
	2005-12-01	215.81
	2005-11-01	215.81
	2005-10-01	217.61
	2005-09-01	217.61
	2005-08-01	261.27
	2005-07-01	261.27
	2005-06-01	175.34
	2005-05-01	175.34
	2005-04-01	191.57
	2005-03-01	191.57
	2005-02-01	129.64
	2005-01-01	129.64
	2004-12-01	136.27
	2004-11-01	136.27
	2004-10-01	157.06
	2004-09-01	157.06
	2004-08-01	219.11
	2004-07-01	219.11
	2004-06-01	165.5
	2004-05-01	165.5
	2004-04-01	186.5
	2004-03-01	186.5
	2004-02-01	152.61
	2004-01-01	152.61
	2003-12-01	158.23
	2003-11-01	158.23
	2003-10-01	156.72
	2003-09-01	156.72
	2003-08-01	252.22
	2003-07-01	252.22
	2003-06-01	151.07
	2003-05-01	151.07
	2003-04-01	168.33
	2003-03-01	168.33
	2003-02-01	168.33
	2003-01-01	134.73
	2002-12-01	134.73
	2002-11-01	141.51
	2002-10-01	141.51
	2002-09-01	264.5
	2002-08-01	233.4
	2002-07-01	233.4
	2002-06-01	180
	2002-05-01	180
	2002-04-01	186.9
	2002-03-01	186.9
	2002-02-01	186.9
	2002-01-01	197.29
	2001-12-01	197.29
	2001-11-01	177.17
	2001-10-01	177.17
	2001-09-01	188
	2001-08-01	192.86
	2001-07-01	192.86
	2001-06-01	172.5
	2001-05-01	172.5
	2001-04-01	161.93
	2001-03-01	161.93
	2001-02-01	161.93
	2001-01-01	153.05
	2000-12-01	153.05
	2000-11-01	149.5
5	2020-12-01	348.69
	2020-11-01	348.69
	2020-10-01	330.53
	2020-09-01	330.53
	2020-08-01	442.91
	2020-07-01	392.11
	2020-06-01	392.11
	2020-05-01	353.83
	2020-04-01	353.83
	2020-03-01	353.83
	2020-02-01	353.83
	2020-01-01	295.71
	2019-12-01	295.71
	2019-11-01	284
	2019-10-01	298.8
	2019-09-01	378.16
	2019-08-01	405.71
	2019-07-01	451.88
	2019-06-01	336.5
	2019-05-01	336.5
	2019-04-01	328.57
	2019-03-01	328.57
	2019-02-01	328.57
	2019-01-01	351.82
	2018-12-01	351.82
	2018-11-01	390.53
	2018-10-01	390.53
	2018-09-01	433.64
	2018-08-01	433.64
	2018-07-01	446.44
	2018-06-01	446.44
	2018-05-01	359.45
	2018-04-01	382.31
	2018-03-01	382.31
	2018-02-01	382.31
	2018-01-01	405
	2017-12-01	405
	2017-11-01	396.32
	2017-10-01	396.32
	2017-09-01	471.27
	2017-08-01	471.27
	2017-07-01	515.17
	2017-06-01	515.17
	2017-05-01	385.18
	2017-04-01	316.75
	2017-03-01	316.75
	2017-02-01	316.75
	2017-01-01	302.14
	2016-12-01	302.14
	2016-11-01	297.82
	2016-10-01	297.82
	2016-09-01	342.63
	2016-08-01	414.59
	2016-07-01	414.59
	2016-06-01	334.84
	2016-05-01	334.84
	2016-04-01	325.42
	2016-03-01	325.42
	2016-02-01	325.42
	2016-01-01	333.5
	2015-12-01	333.5
	2015-11-01	344.15
	2015-10-01	344.15
	2015-09-01	414.41
	2015-08-01	414.41
	2015-07-01	451.03
	2015-06-01	359.52
	2015-05-01	359.52
	2015-04-01	340.27
	2015-03-01	340.27
	2015-02-01	340.27
	2015-01-01	336.47
	2014-12-01	336.47
	2014-11-01	312.93
	2014-10-01	434.48
	2014-09-01	434.48
	2014-08-01	472.74
	2014-07-01	472.74
	2014-06-01	372.1
	2014-05-01	372.1
	2014-04-01	364.74
	2014-03-01	364.74
	2014-02-01	364.74
	2014-01-01	339.6
	2013-12-01	339.6
	2013-11-01	342.93
	2013-10-01	342.93
	2013-09-01	394.92
	2013-08-01	451.02
	2013-07-01	451.02
	2013-06-01	358.52
	2013-05-01	358.52
	2013-04-01	370.66
	2013-03-01	370.66
	2013-02-01	370.66
	2013-01-01	345.96
	2012-12-01	359.53
	2012-11-01	359.53
	2012-10-01	359.53
	2012-09-01	364.5
	2012-08-01	364.5
	2012-07-01	422.5
	2012-06-01	369.23
	2012-05-01	369.23
	2012-04-01	353.91
	2012-03-01	353.91
	2012-02-01	353.91
	2012-01-01	353.91
	2011-12-01	353.91
	2011-11-01	377.14
	2011-10-01	386.44
	2011-09-01	386.44
	2011-08-01	420
	2011-07-01	420
	2011-06-01	420
	2011-05-01	427.5
	2011-04-01	433.33
	2011-03-01	433.33
	2011-02-01	433.33
	2011-01-01	421.05
	2010-12-01	402.79
	2010-11-01	402.79
	2010-10-01	402.79
	2010-09-01	471.51
	2010-08-01	501.62
	2010-07-01	501.62
	2010-06-01	412.8
	2010-05-01	412.8
	2010-04-01	445.71
	2010-03-01	445.71
	2010-02-01	445.71
	2010-01-01	417.27
	2009-12-01	391.41
	2009-11-01	391.41
	2009-10-01	391.41
	2009-09-01	473.16
	2009-08-01	462.73
	2009-07-01	462.73
	2009-06-01	462.73
	2009-05-01	384.64
	2009-04-01	418.71
	2009-03-01	418.71
	2009-02-01	418.71
	2009-01-01	385.93
	2008-12-01	385.93
	2008-11-01	410
	2008-10-01	434.12
	2008-09-01	434.12
	2008-08-01	434.12
	2008-07-01	446.07
	2008-06-01	446.07
	2008-05-01	451.64
	2008-04-01	434.56
	2008-03-01	434.56
	2008-02-01	434.56
	2008-01-01	400.56
	2007-12-01	381.23
	2007-11-01	381.23
	2007-10-01	381.23
	2007-09-01	421.45
	2007-08-01	421.45
	2007-07-01	394.5
	2007-06-01	394.5
	2007-05-01	341.45
	2007-04-01	294.63
	2007-03-01	294.63
	2007-02-01	294.63
	2007-01-01	36.43
	2006-12-01	76.03
	2006-11-01	76.03
	2006-10-01	76.03
	2006-09-01	21.15
	2006-08-01	21.15
	2006-07-01	42.86
	2006-06-01	42.86
	2006-05-01	39
	2006-04-01	39
	2006-03-01	160.29
	2006-02-01	160.29
	2006-01-01	404.38
6	2020-12-01	231.09
	2020-11-01	231.09
	2020-10-01	235.93
	2020-09-01	235.93
	2020-08-01	290.4
	2020-07-01	242.63
	2020-06-01	242.63
	2020-05-01	237.5
	2020-04-01	237.5
	2020-03-01	237.5
	2020-02-01	198.2
	2020-01-01	198.2
	2019-12-01	201.58
	2019-11-01	201.58
	2019-10-01	168.28
	2019-09-01	168.28
	2019-08-01	229.82
	2019-07-01	209.5
	2019-06-01	209.5
	2019-05-01	166.99
	2019-04-01	166.99
	2019-03-01	166.99
	2019-02-01	250.71
	2019-01-01	250.71
	2018-12-01	213.16
	2018-11-01	213.16
	2018-10-01	218.18
	2018-09-01	218.18
	2018-08-01	251.25
	2018-07-01	251.25
	2018-06-01	240
	2018-05-01	232.86
	2018-04-01	232.86
	2018-03-01	232.86
	2018-02-01	230.18
	2018-01-01	230.18
	2017-12-01	231.72
	2017-11-01	231.72
	2017-10-01	253.39
	2017-09-01	253.39
	2017-08-01	257.78
	2017-07-01	257.78
	2017-06-01	266.9
	2017-05-01	236.4
	2017-04-01	236.4
	2017-03-01	236.4
	2017-02-01	229.59
	2017-01-01	229.59
	2016-12-01	236.18
	2016-11-01	240
	2016-10-01	240
	2016-09-01	214.07
	2016-08-01	214.07
	2016-07-01	241.43
	2016-06-01	241.43
	2016-05-01	99.51
	2016-04-01	99.51
	2016-03-01	99.51
	2016-02-01	4.29
	2016-01-01	4.29
	2015-12-01	82.91
	2015-11-01	238.42
	2015-10-01	238.42
	2015-09-01	368.36
	2015-08-01	368.36
	2015-07-01	358.97
	2015-06-01	358.97
	2015-05-01	267.18
	2015-04-01	267.18
	2015-03-01	267.18
	2015-02-01	250.67
	2015-01-01	262.35
	2014-12-01	262.35
	2014-11-01	290.95
	2014-10-01	290.95
	2014-09-01	353.33
	2014-08-01	353.33
	2014-07-01	304.14
	2014-06-01	304.14
	2014-05-01	242.86
	2014-04-01	242.86
	2014-03-01	242.86
	2014-02-01	217.5
	2014-01-01	221.18
	2013-12-01	221.18
	2013-11-01	251.31
	2013-10-01	251.31
	2013-09-01	368.71
	2013-08-01	368.71
	2013-07-01	314.75
	2013-06-01	314.75
	2013-05-01	213.57
	2013-04-01	213.57
	2013-03-01	213.57
	2013-02-01	198.13
	2013-01-01	199.64
	2012-12-01	199.64
	2012-11-01	237.93
	2012-10-01	237.93
	2012-09-01	335.32
	2012-08-01	335.32
	2012-07-01	331.5
	2012-06-01	331.5
	2012-05-01	202.77
	2012-04-01	202.77
	2012-03-01	202.77
	2012-02-01	202.77
	2012-01-01	177.6
	2011-12-01	169.5
	2011-11-01	169.5
	2011-10-01	52.85
	2011-09-01	52.85
	2011-08-01	152.54
	2011-07-01	152.54
	2011-06-01	233.2
	2011-05-01	233.2
	2011-04-01	219.16
	2011-03-01	219.16
	2011-02-01	236.31
	2011-01-01	236.31
	2010-12-01	225.5
	2010-11-01	225.5
	2010-10-01	248.27
	2010-09-01	248.27
	2010-08-01	303.58
	2010-07-01	303.58
	2010-06-01	231.17
	2010-05-01	231.17
	2010-04-01	200.64
	2010-03-01	200.64
	2010-02-01	200.64
	2010-01-01	183
	2009-12-01	168.39
	2009-11-01	168.39
	2009-10-01	212.59
	2009-09-01	212.59
	2009-08-01	233.18
	2009-07-01	233.18
	2009-06-01	79.64
	2009-05-01	79.64
	2009-04-01	215.49
	2009-03-01	215.49
	2009-02-01	214.66
	2009-01-01	214.66
	2008-12-01	223.39
	2008-11-01	223.39
	2008-10-01	289.7
	2008-09-01	289.7
	2008-08-01	343.16
	2008-07-01	343.16
	2008-06-01	267.89
	2008-05-01	267.89
	2008-04-01	228.7
	2008-03-01	228.7
	2008-02-01	252.63
	2008-01-01	252.63
	2007-12-01	240
	2007-11-01	240
	2007-10-01	283.43
	2007-09-01	283.43
	2007-08-01	290.43
	2007-07-01	290.43
	2007-06-01	290.43
	2007-05-01	290.43
	2007-04-01	225.91
	2007-03-01	225.91
	2007-02-01	241.55
	2007-01-01	241.55
	2006-12-01	209.03
	2006-11-01	209.03
	2006-10-01	250.78
	2006-09-01	250.78
	2006-08-01	290.89
	2006-07-01	290.89
	2006-06-01	195.82
	2006-05-01	195.82
	2006-04-01	187.61
	2006-03-01	187.61
	2006-02-01	202.36
	2006-01-01	202.36
	2005-12-01	195.97
	2005-11-01	195.97
	2005-10-01	184.15
	2005-09-01	184.15
	2005-08-01	378.75
	2005-07-01	378.75
	2005-06-01	362.63
	2005-05-01	362.63
	2005-04-01	325.77
	2005-03-01	325.77
	2005-02-01	334.36
	2005-01-01	334.36
	2004-12-01	303.44
	2004-11-01	303.44
	2004-10-01	340
	2004-09-01	340
	2004-08-01	373.93
	2004-07-01	373.93
	2004-06-01	281.69
	2004-05-01	281.69
	2004-04-01	268.06
	2004-03-01	268.06
	2004-02-01	284.33
	2004-01-01	284.33
	2003-12-01	279.52
	2003-11-01	279.52
	2003-10-01	279.52
	2003-09-01	319.18
	2003-08-01	319.18
	2003-07-01	388.24
	2003-06-01	278.04
	2003-05-01	278.04
	2003-04-01	288.33
	2003-03-01	288.33
	2003-02-01	288.33
	2003-01-01	295.71
	2002-12-01	295.71
	2002-11-01	285.56
	2002-10-01	285.56
	2002-09-01	317.59
	2002-08-01	317.59
	2002-07-01	373.8
	2002-06-01	275.45
	2002-05-01	275.45
	2002-04-01	298
	2002-03-01	298
	2002-02-01	298
	2002-01-01	255.79
	2001-12-01	255.79
	2001-11-01	227.45
	2001-10-01	227.45
	2001-09-01	291.21
	2001-08-01	291.21
	2001-07-01	329.39
	2001-06-01	279.64
	2001-05-01	279.64
	2001-04-01	238.92
	2001-03-01	238.92
	2001-02-01	238.92
	2001-01-01	273.44
	2000-12-01	273.44
	2000-11-01	279.31
7	2020-10-01	367.64
	2020-09-01	367.64
	2020-08-01	529.81
	2020-07-01	476.44
	2020-06-01	476.44
	2020-05-01	326.2
	2020-04-01	326.2
	2020-03-01	326.2
	2020-02-01	299.49
	2020-01-01	299.49
	2019-12-01	291.43
	2019-11-01	381.49
	2019-10-01	381.49
	2019-09-01	463.33
	2019-08-01	553
	2019-07-01	589.57
	2019-06-01	507.35
	2019-05-01	346.07
	2019-04-01	346.07
	2019-03-01	346.07
	2019-02-01	390.54
	2019-01-01	390.54
	2018-12-01	303.16
	2018-11-01	303.16
	2018-10-01	416.11
	2018-09-01	416.11
	2018-08-01	611.05
	2018-07-01	488.95
	2018-06-01	488.95
	2018-05-01	358.57
	2018-04-01	358.57
	2018-03-01	358.57
	2018-02-01	325.18
	2018-01-01	325.18
	2017-12-01	321.43
	2017-11-01	321.43
	2017-10-01	393
	2017-09-01	393
	2017-08-01	536.54
	2017-07-01	493.5
	2017-06-01	493.5
	2017-05-01	339.04
	2017-04-01	339.04
	2017-03-01	339.04
	2017-02-01	331.8
	2017-01-01	331.8
	2016-12-01	443.65
	2016-11-01	405
	2016-10-01	405
	2016-09-01	518.79
	2016-08-01	518.79
	2016-07-01	472.03
	2016-06-01	472.03
	2016-05-01	305.25
	2016-04-01	305.25
	2016-03-01	305.25
	2016-02-01	289.62
	2016-01-01	289.62
	2015-12-01	299.44
	2015-11-01	299.44
	2015-10-01	360
	2015-09-01	492.41
	2015-08-01	492.41
	2015-07-01	519.34
	2015-06-01	519.34
	2015-05-01	238.19
	2015-04-01	238.19
	2015-03-01	238.19
	2015-02-01	260.45
	2015-01-01	260.45
	2014-12-01	259.25
	2014-11-01	351.9
	2014-10-01	351.9
	2014-09-01	599.52
	2014-08-01	599.52
	2014-07-01	535.93
	2014-06-01	535.93
	2014-05-01	349.76
	2014-04-01	349.76
	2014-03-01	349.76
	2014-02-01	272.4
	2014-01-01	272.4
	2013-12-01	268.82
	2013-11-01	353.5
	2013-10-01	353.5
	2013-09-01	512.42
	2013-08-01	512.42
	2013-07-01	440.34
	2013-06-01	440.34
	2013-05-01	257.71
	2013-04-01	257.71
	2013-03-01	257.71
	2013-02-01	221.02
	2013-01-01	221.02
	2012-12-01	220.36
	2012-11-01	275.59
	2012-10-01	275.59
	2012-09-01	419.51
	2012-08-01	419.51
	2012-07-01	362.07
	2012-06-01	362.07
	2012-05-01	231.69
	2012-04-01	231.69
	2012-03-01	231.69
	2012-02-01	221.63
	2012-01-01	221.63
	2011-12-01	214.82
	2011-11-01	300.5
	2011-10-01	300.5
	2011-09-01	491.43
	2011-08-01	491.43
	2011-07-01	444.55
	2011-06-01	444.55
	2011-05-01	225.58
	2011-04-01	225.58
	2011-03-01	225.58
	2011-02-01	227.23
	2011-01-01	229.18
	2010-12-01	229.18
	2010-11-01	281.05
	2010-10-01	281.05
	2010-09-01	385.52
	2010-08-01	385.52
	2010-07-01	360
	2010-06-01	360
	2010-05-01	245.38
	2010-04-01	245.38
	2010-03-01	245.38
	2010-02-01	252.86
	2010-01-01	281.43
	2009-12-01	281.43
	2009-11-01	363.87
	2009-10-01	363.87
	2009-09-01	618.81
	2009-08-01	618.81
	2009-07-01	530.66
	2009-06-01	530.66
	2009-05-01	320.42
	2009-04-01	320.42
	2009-03-01	320.42
	2009-02-01	322.04
	2009-01-01	336.89
	2008-12-01	336.89
	2008-11-01	435.71
	2008-10-01	435.71
	2008-09-01	553.81
	2008-08-01	553.81
	2008-07-01	527.59
	2008-06-01	527.59
	2008-05-01	460.71
	2008-04-01	460.71
	2008-03-01	460.71
	2008-02-01	385.96
	2008-01-01	398.14
	2007-12-01	398.14
	2007-11-01	457.12
	2007-10-01	457.12
	2007-09-01	611.82
	2007-08-01	611.82
	2007-07-01	563.23
	2007-06-01	563.23
	2007-05-01	317.73
	2007-04-01	317.73
	2007-03-01	317.73
	2007-02-01	307.06
	2007-01-01	320.16
	2006-12-01	320.16
	2006-11-01	408.5
	2006-10-01	408.5
	2006-09-01	620.16
	2006-08-01	620.16
	2006-07-01	583.77
	2006-06-01	583.77
	2006-05-01	366.5
	2006-04-01	366.5
	2006-03-01	329.43
	2006-02-01	329.43
	2006-01-01	339.83
	2005-12-01	339.83
	2005-11-01	418.55
	2005-10-01	418.55
	2005-09-01	609.19
	2005-08-01	609.19
	2005-07-01	569.02
	2005-06-01	569.02
	2005-05-01	384.86
	2005-04-01	384.86
	2005-03-01	364.04
	2005-02-01	364.04
	2005-01-01	431.31
	2004-12-01	431.31
	2004-11-01	356.38
	2004-10-01	356.38
	2004-09-01	606.09
	2004-08-01	606.09
	2004-07-01	475.5
	2004-06-01	475.5
	2004-05-01	335.16
	2004-04-01	335.16
	2004-03-01	386.32
	2004-02-01	386.32
	2004-01-01	376.97
	2003-12-01	376.97
	2003-11-01	376.97
	2003-10-01	384.81
	2003-09-01	524.5
	2003-08-01	524.5
	2003-07-01	409.41
	2003-06-01	409.41
	2003-05-01	256.02
	2003-04-01	256.02
	2003-03-01	256.02
	2003-02-01	293.9
	2003-01-01	293.9
	2002-12-01	338.18
	2002-11-01	338.18
	2002-10-01	379.25
	2002-09-01	491.69
	2002-08-01	491.69
	2002-07-01	400.56
	2002-06-01	400.56
	2002-05-01	227.86
	2002-04-01	227.86
	2002-03-01	227.86
	2002-02-01	450
	2002-01-01	450
	2001-12-01	256.36
	2001-11-01	256.36
	2001-10-01	298.91
	2001-09-01	412.11
	2001-08-01	412.11
	2001-07-01	429.41
	2001-06-01	429.41
	2001-05-01	266.34
	2001-04-01	266.34
	2001-03-01	266.34
	2001-02-01	260.53
	2001-01-01	296.95
	2000-12-01	296.95
8	2020-12-01	374.5
	2020-11-01	374.5
	2020-10-01	385.64
	2020-09-01	385.64
	2020-08-01	503.21
	2020-07-01	503.21
	2020-06-01	387.41
	2020-05-01	387.41
	2020-04-01	191.6
	2020-03-01	191.6
	2020-02-01	143.79
	2020-01-01	143.79
	2019-12-01	180
	2019-11-01	180
	2019-10-01	318.39
	2019-09-01	318.39
	2019-08-01	153.75
	2019-07-01	153.75
	2019-06-01	155.79
	2019-05-01	155.79
	2019-04-01	105.88
	2019-03-01	105.88
	2019-02-01	105.88
	2019-01-01	104.44
	2018-12-01	104.44
	2018-11-01	158.42
	2018-10-01	148.39
	2018-09-01	148.39
	2018-08-01	241.64
	2018-07-01	241.64
	2018-06-01	151.02
	2018-05-01	151.02
	2018-04-01	135
	2018-03-01	135
	2018-02-01	135
	2018-01-01	128.18
	2017-12-01	128.18
	2017-11-01	136.07
	2017-10-01	166.84
	2017-09-01	166.84
	2017-08-01	321.96
	2017-07-01	321.96
	2017-06-01	208.47
	2017-05-01	208.47
	2017-04-01	159.49
	2017-03-01	159.49
	2017-02-01	159.49
	2017-01-01	126.6
	2016-12-01	152.11
	2016-11-01	152.11
	2016-10-01	192.86
	2016-09-01	192.86
	2016-08-01	257.42
	2016-07-01	257.42
	2016-06-01	158.23
	2016-05-01	158.23
	2016-04-01	143.6
	2016-03-01	143.6
	2016-02-01	127.36
	2016-01-01	127.36
	2015-12-01	137.37
	2015-11-01	137.37
	2015-10-01	193.93
	2015-09-01	193.93
	2015-08-01	298.06
	2015-07-01	298.06
	2015-06-01	201.15
	2015-05-01	201.15
	2015-04-01	150
	2015-03-01	150
	2015-02-01	150
	2015-01-01	125
	2014-12-01	157.5
	2014-11-01	157.5
	2014-10-01	204.41
	2014-09-01	204.41
	2014-08-01	290.95
	2014-07-01	290.95
	2014-06-01	183.44
	2014-05-01	183.44
	2014-04-01	110.77
	2014-03-01	110.77
	2014-02-01	110.77
	2014-01-01	126
	2013-12-01	115.09
	2013-11-01	115.09
	2013-10-01	223.28
	2013-09-01	223.28
	2013-08-01	266.5
	2013-07-01	266.5
	2013-06-01	165
	2013-05-01	165
	2013-04-01	123.46
	2013-03-01	123.46
	2013-02-01	145.8
	2013-01-01	145.8
	2012-12-01	137
	2012-11-01	137
	2012-10-01	227.42
	2012-09-01	227.42
	2012-08-01	274.74
	2012-07-01	274.74
	2012-06-01	228.55
	2012-05-01	228.55
	2012-04-01	138.29
	2012-03-01	138.29
	2012-02-01	157.35
	2012-01-01	157.35
	2011-12-01	147.5
	2011-11-01	147.5
	2011-10-01	233.71
	2011-09-01	233.71
	2011-08-01	327.97
	2011-07-01	327.97
	2011-06-01	278.89
	2011-05-01	278.89
	2011-04-01	169.73
	2011-03-01	169.73
	2011-02-01	191.67
	2011-01-01	191.67
	2010-12-01	194.75
	2010-11-01	194.75
	2010-10-01	261.86
	2010-09-01	261.86
	2010-08-01	285.47
	2010-07-01	285.47
	2010-06-01	478.33
	2010-05-01	478.33
	2010-04-01	293.16
	2010-03-01	293.16
	2010-02-01	338.57
	2010-01-01	338.57
	2009-12-01	325.08
	2009-11-01	325.08
	2009-10-01	492.3
	2009-09-01	492.3
	2009-08-01	791.72
	2009-07-01	791.72
	2009-06-01	409.47
	2009-05-01	409.47
	2009-04-01	323.14
	2009-03-01	323.14
	2009-02-01	350.36
	2009-01-01	350.36
	2008-12-01	364.74
	2008-11-01	364.74
	2008-10-01	500.29
	2008-09-01	500.29
	2008-08-01	646.32
	2008-07-01	646.32
	2008-06-01	475.86
	2008-05-01	475.86
	2008-04-01	373.88
	2008-03-01	373.88
	2008-02-01	454.21
	2008-01-01	454.21
	2007-12-01	359.48
	2007-11-01	359.48
	2007-10-01	445.08
	2007-09-01	445.08
	2007-08-01	571.88
	2007-07-01	571.88
	2007-06-01	402
	2007-05-01	402
	2007-04-01	355.31
	2007-03-01	355.31
	2007-02-01	386.38
	2007-01-01	386.38
	2006-12-01	366.89
	2006-11-01	366.89
	2006-10-01	509.48
	2006-09-01	509.48
	2006-08-01	648.57
	2006-07-01	648.57
	2006-06-01	425.89
	2006-05-01	425.89
	2006-04-01	339.26
	2006-03-01	339.26
	2006-02-01	352.63
	2006-01-01	352.63
	2005-12-01	372.1
	2005-11-01	372.1
	2005-10-01	446.95
	2005-09-01	446.95
	2005-08-01	509.03
	2005-07-01	509.03
	2005-06-01	413.39
	2005-05-01	413.39
	2005-04-01	439.85
	2005-03-01	439.85
	2005-02-01	403.39
	2005-01-01	403.39
	2004-12-01	352.13
	2004-11-01	352.13
	2004-10-01	398.38
	2004-09-01	398.38
	2004-08-01	410.36
	2004-07-01	410.36
	2004-06-01	191.25
	2004-05-01	191.25
	2004-04-01	41.9
	2004-03-01	41.9
	2004-02-01	449.09
	2004-01-01	449.09
	2003-12-01	422.27
	2003-11-01	422.27
	2003-10-01	565
	2003-09-01	565
	2003-08-01	613.85
	2003-07-01	613.85
	2003-06-01	526.42
	2003-05-01	526.42
	2003-04-01	368.9
	2003-03-01	368.9
	2003-02-01	368.9
	2003-01-01	376.07
	2002-12-01	376.07
	2002-11-01	381.11
	2002-10-01	529.83
	2002-09-01	529.83
	2002-08-01	634.71
	2002-07-01	634.71
	2002-06-01	502.5
	2002-05-01	502.5
	2002-04-01	372.76
	2002-03-01	372.76
	2002-02-01	372.76
	2002-01-01	396.32
	2001-12-01	396.32
	2001-11-01	360.55
	2001-10-01	515.5
	2001-09-01	515.5
	2001-08-01	554.08
	2001-07-01	554.08
	2001-06-01	465
	2001-05-01	465
	2001-04-01	365.63
	2001-03-01	365.63
	2001-02-01	343.55
	2001-01-01	343.55
	2000-12-01	343.55
	2000-11-01	335.69
9	2020-11-01	136.32
	2020-10-01	136.32
	2020-09-01	245.89
	2020-08-01	245.89
	2020-07-01	235.47
	2020-06-01	235.47
	2020-05-01	123.4
	2020-04-01	159.38
	2020-03-01	159.38
	2020-02-01	159.38
	2020-01-01	154.29
	2019-12-01	154.29
	2019-11-01	191.9
	2019-10-01	191.9
	2019-09-01	285.5
	2019-08-01	285.5
	2019-07-01	247.5
	2019-06-01	247.5
	2019-05-01	178.5
	2019-04-01	178.5
	2019-03-01	178.5
	2019-02-01	197.14
	2019-01-01	100.36
	2018-12-01	100.36
	2018-11-01	95.5
	2018-10-01	95.5
	2018-09-01	180
	2018-08-01	180
	2018-07-01	181.45
	2018-06-01	181.45
	2018-05-01	155.53
	2018-04-01	155.53
	2018-03-01	155.53
	2018-02-01	132.1
	2018-01-01	132.1
	2017-12-01	206.9
	2017-11-01	206.9
	2017-10-01	148.93
	2017-09-01	187.09
	2017-08-01	187.09
	2017-07-01	192.11
	2017-06-01	192.11
	2017-05-01	106.07
	2017-04-01	106.07
	2017-03-01	106.07
	2017-02-01	138.75
	2017-01-01	190.91
	2016-12-01	190.91
	2016-11-01	174.31
	2016-10-01	174.31
	2016-09-01	313.93
	2016-08-01	313.93
	2016-07-01	225.74
	2016-06-01	225.74
	2016-05-01	126.21
	2016-04-01	126.21
	2016-03-01	126.21
	2016-02-01	150
	2016-01-01	108.62
	2015-12-01	108.62
	2015-11-01	240.53
	2015-10-01	240.53
	2015-09-01	292.5
	2015-08-01	292.5
	2015-07-01	348.1
	2015-06-01	348.1
	2015-05-01	229.41
	2015-04-01	229.41
	2015-03-01	229.41
	2015-02-01	249.13
	2015-01-01	253.2
	2014-12-01	253.2
	2014-11-01	246.29
	2014-10-01	246.29
	2014-09-01	312.2
	2014-08-01	312.2
	2014-07-01	361.43
	2014-06-01	361.43
	2014-05-01	246.79
	2014-04-01	246.79
	2014-03-01	246.79
	2014-02-01	246.12
	2014-01-01	255.92
	2013-12-01	255.92
	2013-11-01	248.5
	2013-10-01	248.5
	2013-09-01	309.52
	2013-08-01	309.52
	2013-07-01	367.26
	2013-06-01	367.26
	2013-05-01	244.58
	2013-04-01	244.58
	2013-03-01	279.47
	2013-02-01	279.47
	2013-01-01	250.19
	2012-12-01	250.19
	2012-11-01	247
	2012-10-01	247
	2012-09-01	317.9
	2012-08-01	317.9
	2012-07-01	325.16
	2012-06-01	325.16
	2012-05-01	228.51
	2012-04-01	230
	2012-03-01	230
	2012-02-01	230
	2012-01-01	276.6
	2011-12-01	276.6
	2011-11-01	257.89
	2011-10-01	257.89
	2011-09-01	331.85
	2011-08-01	331.85
	2011-07-01	341.61
	2011-06-01	341.61
	2011-05-01	231.25
	2011-04-01	231.25
	2011-03-01	231.25
	2011-02-01	231.25
	2011-01-01	253.28
	2010-12-01	253.28
	2010-11-01	242.07
	2010-10-01	242.07
	2010-09-01	314.46
	2010-08-01	314.46
	2010-07-01	350.57
	2010-06-01	350.57
	2010-05-01	227.5
	2010-04-01	266.94
	2010-03-01	266.94
	2010-02-01	250
	2010-01-01	250
	2009-12-01	244.29
	2009-11-01	244.29
	2009-10-01	268.55
	2009-09-01	268.55
	2009-08-01	409.35
	2009-07-01	409.35
	2009-06-01	317.07
	2009-05-01	317.07
	2009-04-01	322.08
	2009-03-01	322.08
	2009-02-01	293.88
	2009-01-01	293.88
	2008-12-01	140
	2008-11-01	140
	2008-10-01	253.13
	2008-09-01	253.13
	2008-08-01	313.81
	2008-07-01	313.81
	2008-06-01	239
	2008-05-01	239
	2008-04-01	196.76
	2008-03-01	196.76
	2008-02-01	206.11
	2008-01-01	206.11
	2007-12-01	195.52
	2007-11-01	195.52
	2007-10-01	232.62
	2007-09-01	232.62
	2007-08-01	275.24
	2007-07-01	275.24
	2007-06-01	229.84
	2007-05-01	229.84
	2007-04-01	220.31
	2007-03-01	220.31
	2007-02-01	219.11
	2007-01-01	219.11
	2006-12-01	192.63
	2006-11-01	192.63
	2006-10-01	229.84
	2006-09-01	229.84
	2006-08-01	281.9
	2006-07-01	281.9
	2006-06-01	250.34
	2006-05-01	250.34
	2006-04-01	202.94
	2006-03-01	202.94
	2006-02-01	193.68
	2006-01-01	193.68
	2005-12-01	202.11
	2005-11-01	202.11
	2005-10-01	218.71
	2005-09-01	218.71
	2005-08-01	295.08
	2005-07-01	295.08
	2005-06-01	235.42
	2005-05-01	235.42
	2005-04-01	213.33
	2005-03-01	213.33
	2005-02-01	207.69
	2005-01-01	207.69
	2004-12-01	197.14
	2004-11-01	197.14
	2004-10-01	240.49
	2004-09-01	240.49
	2004-08-01	328.98
	2004-07-01	328.98
	2004-06-01	210
	2004-05-01	210
	2004-04-01	150.94
	2004-03-01	150.94
	2004-02-01	145.16
	2004-01-01	145.16
	2003-12-01	150.87
	2003-11-01	150.87
	2003-10-01	186.67
	2003-09-01	186.67
	2003-08-01	237.3
	2003-07-01	237.3
	2003-06-01	237.3
	2003-05-01	237.3
	2003-04-01	148.68
	2003-03-01	148.68
	2003-02-01	148.68
	2003-01-01	159.47
	2002-12-01	162.45
	2002-11-01	162.45
	2002-10-01	201.92
	2002-09-01	201.92
	2002-08-01	44.56
10	2020-11-01	64.66
	2020-10-01	64.66
	2020-09-01	106.36
	2020-08-01	106.36
	2020-07-01	214.71
	2020-06-01	197.14
	2020-05-01	197.14
	2020-04-01	206.71
	2020-03-01	206.71
	2020-02-01	206.71
	2020-01-01	178.33
	2019-12-01	178.33
	2019-11-01	161
	2019-10-01	161
	2019-09-01	180.95
	2019-08-01	180.95
	2019-07-01	172.63
	2019-06-01	172.63
	2019-05-01	159.27
	2019-04-01	179.64
	2019-03-01	179.64
	2019-02-01	179.64
	2019-01-01	201.58
	2018-12-01	201.58
	2018-11-01	154.91
	2018-10-01	154.91
	2018-09-01	175.71
	2018-08-01	175.71
	2018-07-01	167.7
	2018-06-01	167.7
	2018-05-01	168.55
	2018-04-01	188.57
	2018-03-01	188.57
	2018-02-01	188.57
	2018-01-01	174.74
	2017-12-01	174.74
	2017-11-01	163.39
	2017-10-01	163.39
	2017-09-01	167.45
	2017-08-01	167.45
	2017-07-01	196.03
	2017-06-01	196.03
	2017-05-01	184.29
	2017-04-01	184.29
	2017-03-01	88.42
	2017-02-01	88.42
11	2020-12-01	233.44
	2020-11-01	233.44
	2020-10-01	215.36
	2020-09-01	215.36
	2020-08-01	267.6
	2020-07-01	192.63
	2020-06-01	192.63
	2020-05-01	134.8
	2020-04-01	134.8
	2020-03-01	134.8
	2020-02-01	242.59
	2020-01-01	242.59
	2019-12-01	251.19
	2019-11-01	251.19
	2019-10-01	227.34
	2019-09-01	227.34
	2019-08-01	264.64
	2019-07-01	264.64
	2019-06-01	241.03
	2019-05-01	240.68
	2019-04-01	240.68
	2019-03-01	240.68
	2019-02-01	269.41
	2019-01-01	269.41
	2018-12-01	240
	2018-11-01	240
	2018-10-01	234
	2018-09-01	234
	2018-08-01	261.96
	2018-07-01	261.96
	2018-06-01	190.34
	2018-05-01	234.48
	2018-04-01	234.48
	2018-03-01	234.48
	2018-02-01	220.96
	2018-01-01	220.96
	2017-12-01	196.5
12	2020-11-01	163.39
	2020-10-01	163.39
	2020-09-01	337.5
	2020-08-01	337.5
	2020-07-01	331.07
	2020-06-01	331.07
	2020-05-01	153.29
	2020-04-01	153.29
	2020-03-01	29.49
	2020-02-01	29.49
	2020-01-01	32.68
	2019-12-01	32.68
	2019-11-01	52.5
	2019-10-01	52.5
	2019-09-01	58.47
	2019-08-01	58.47
	2019-07-01	52.37
	2019-06-01	52.37
	2019-05-01	41.68
	2019-04-01	41.68
	2019-03-01	41.68
	2019-02-01	41.68
	2019-01-01	37.09
	2018-12-01	37.09
	2018-11-01	45
	2018-10-01	55.71
	2018-09-01	55.71
	2018-08-01	56.73
	2018-07-01	56.73
	2018-06-01	49.18
	2018-05-01	49.18
	2018-04-01	43.57
	2018-03-01	43.57
	2018-02-01	43.57
	2018-01-01	41.32
	2017-12-01	41.32
	2017-11-01	34.29
	2017-10-01	47.8
	2017-09-01	47.8
	2017-08-01	53.57
	2017-07-01	53.57
	2017-06-01	55.26
	2017-05-01	55.26
	2017-04-01	47.31
	2017-03-01	47.31
	2017-02-01	47.31
	2017-01-01	42.78
	2016-12-01	45.28
	2016-11-01	45.28
	2016-10-01	51.86
	2016-09-01	51.86
	2016-08-01	50.95
	2016-07-01	50.95
	2016-06-01	56
	2016-05-01	56
	2016-04-01	47.43
	2016-03-01	47.43
	2016-02-01	47.43
	2016-01-01	45.26
	2015-12-01	49.47
	2015-11-01	49.47
	2015-10-01	56.18
	2015-09-01	56.18
	2015-08-01	64.35
	2015-07-01	64.35
	2015-06-01	55.93
	2015-05-01	55.93
	2015-04-01	54.4
	2015-03-01	54.4
	2015-02-01	54.4
	2015-01-01	61.22
	2014-12-01	57.86
	2014-11-01	57.86
	2014-10-01	59.02
	2014-09-01	59.02
	2014-08-01	45.24
	2014-07-01	45.24
	2014-06-01	38.04
	2014-05-01	38.04
	2014-04-01	43.08
	2014-03-01	43.08
	2014-02-01	37.2
	2014-01-01	37.2
	2013-12-01	38.73
	2013-11-01	38.73
	2013-10-01	53.9
	2013-09-01	53.9
	2013-08-01	55.65
	2013-07-01	55.65
	2013-06-01	50
	2013-05-01	50
	2013-04-01	50.25
	2013-03-01	50.25
	2013-02-01	51.88
	2013-01-01	51.88
	2012-12-01	50.69
	2012-11-01	50.69
	2012-10-01	83
	2012-09-01	83
	2012-08-01	98.85
	2012-07-01	98.85
	2012-06-01	103.89
	2012-05-01	103.89
	2012-04-01	57.86
	2012-03-01	57.86
	2012-02-01	57.86
	2012-01-01	51.43
	2011-12-01	51.43
	2011-11-01	54.41
	2011-10-01	54.41
	2011-09-01	62.34
	2011-08-01	62.34
	2011-07-01	71.45
	2011-06-01	62.45
	2011-05-01	62.45
	2011-04-01	35.75
	2011-03-01	35.75
	2011-02-01	139.32
	2011-01-01	139.32
	2010-12-01	113
	2010-11-01	113
[truncated: 16,950 more rows]
